# Supplementary material for: Insights into the personality of 193 German elite youth football players and potential implications for the development of motor performance and injury risk
Source: Front Sports Act Living. 2026 Feb 16;8:1713872. doi: 10.3389/fspor.2026.1713872 (PMC12950711; doi:10.3389/fspor.2026.1713872)
Supplement: SUPPLEMENTARY TABLE S1 — Descriptions and functional relevance of JTCI personality dimensions (23). [file Table1.xlsx]

## Sheet: Sheet1
Dimension	Description	Classification
Novelty Seeking	Tendency for excitement in response to novel stimuli; impulsive, exploratory behavior	Temperament
Harm Avoidance	Propensity for worry, fear of uncertainty, and behavioral inhibition	Temperament
Reward Dependence	Sensitivity to social rewards and tendency to maintain socially reinforced behavior	Temperament
Persistence	Perseverance despite frustration or fatigue	Temperament
Self-Directedness	Self-determination, responsibility, and goal orientation	Character
Cooperativeness	Empathy, social tolerance, and collaboration	Character
Self-Transcendence	Spirituality, imagination, and identification with something greater than the self	Character
