# Supplementary material for: Insights into the personality of 193 German elite youth football players and potential implications for the development of motor performance and injury risk
Source: Front Sports Act Living. 2026 Feb 16;8:1713872. doi: 10.3389/fspor.2026.1713872 (PMC12950711; doi:10.3389/fspor.2026.1713872)
Supplement: SUPPLEMENTARY TABLE S2 — Internal consistency of the seven main scales of the JTCI 12–18. MW, mean; SD, standard deviation. Internal consistency is reported as Cronbach's α for each scale. Note: The sample size refers to all complete JTCI 12–18 responses. [file Table2.xlsx]

## Sheet: Sheet1
	Novelty Seeking	Harm Avoidance	Persistence	Reward Dependence	Self-Directedness	Cooperativeness	Self-Transcendence
MW (SD)	26.95 (7.15)	17.65 (6.78)	42.73 (7.13)	39.94 (6.95)	45.86 (7.20)	50.47 (8.31)	17.02 (6.16)
Internal consistency	α = .74	α = .82	α = .77	α = .66	α = .82	α = .81	α = .68
n	215	215	215	215	215	215	215
